# Supplementary material for: A Novel Thermostable and Processive Reverse Transcriptase from a Group II Intron of Anoxybacillus flavithermus
Source: Biomolecules. 2023 Dec 29;14(1):49. doi: 10.3390/biom14010049 (PMC10813441; doi:10.3390/biom14010049)
Supplement: Supplementary file 1 [file biomolecules-14-00049-s001.zip]

Archive with 1 entries (1 files):
- biomolecules-2731253-supplementary.pdf
